# Supplementary material for: Popular Gym Fitness Sport: An Analysis of 1387 Recreational Athletes Regarding Prone to Pain Exercises and the Corresponding Localisations
Source: Sports (Basel). 2023 Dec 29;12(1):12. doi: 10.3390/sports12010012 (PMC10821116; doi:10.3390/sports12010012)
Supplement: Supplementary file 1 [file sports-12-00012-s001.zip]

Archive with 1 entries (1 files):
- sports-2766131-supplementary.pdf
